# Supplementary material for: Isolation and characterization of genetic variants of Orthohantavirus hantanense from clinical cases of HFRS in Jiangxi Province, China
Source: PLoS Negl Trop Dis. 2024 Sep 5;18(9):e0012439. doi: 10.1371/journal.pntd.0012439 (PMC11376573; doi:10.1371/journal.pntd.0012439)
Supplement: S1 Table — (XLSX) [file pntd.0012439.s001.xlsx]

## Sheet: S1_Table
S1 Table. Primers for one-step amplicon-based NGS
Amplicon	Primer name	Primer sequence 5`-3`	Site	Primer bases	Length of amplicon
S	S1	TAGTAGTAGACTCCCTAAAGA	1-21（S）	21	1699
	S2	TAGTAGTAGTATGCTCCCTAA	1679-1699（S）	21
M1	M1-F	TAGTAGTAGACACCGCAA	1-18（M）	18	1389
	M1-R	CCTATGACTAAGGTCTTTG	1371-1389（M）	19
M2	M2-F	GGCATCATGTGAGGCAT	1198-1214（M）	17	1518
	M2-R	AAACTGCCTGGGAACTC	2699-2715（M）	17
M3	M3-F	GGTTGTAACCCAGCAGATTG	2330-2349（M）	20	1287
	M3-R	TAGTAGTAGACTCCGCAAGATGTT	3593-3616（M）	24
L1	L1-F	TAGTAGTAGACTCCCTAAGTGACAA	1-25（L）	25	1371
	L1-R	GTGTGTTTAGTAGTAGAATACTCTTG	1346-1371（L）	26
L2	L2-F	AAGAGTGGTGAAAAACATGG	1214-1233（L）	20	1167
	L2-R	CTCAGCCAACTCTGCATTTTC	2360-2380（L）	21
L3	L3-F	CTGAGGTAACTACCTGTTTCTT	2190-2211（L）	22	1389
	L3-R	CAGCACAACCTTCAAAGAATG	3558-3578（L）	21
L4	L4-F	ACCACTCAGATGATGCCC	3321-3338（L）	18	1327
	L4-R	GTCTTTAGGTCAACAGATAAGG	4626-4647（L）	22
L5	L5-F	TTGGCTATAAGTTTGCTGTGAC	4557-4578（L）	22	1025
	L5-R	ATCATGCTGTGCAATTGCAC	5562-5581（L）	20
L6	L6-F	ACAGAATCTGGATTTGAATGGG	5426-5447（L）	22	1108
	L6-R	TAGTAGTAGTACGCTCCGGAA	6513-6533（L）	21
