# Supplementary material for: Isolation and characterization of genetic variants of Orthohantavirus hantanense from clinical cases of HFRS in Jiangxi Province, China
Source: PLoS Negl Trop Dis. 2024 Sep 5;18(9):e0012439. doi: 10.1371/journal.pntd.0012439 (PMC11376573; doi:10.1371/journal.pntd.0012439)
Supplement: S2 Table — (XLSX) [file pntd.0012439.s002.xlsx]

## Sheet: S2_Table
S2 Table. Reference sequences of orthohantavirus were used for analysis in this study
Number	Strain	Location	source	S segment	M segment	L segment
1	76-118	South Korean	Apodemus agrarius	M14626	Y00386	X55901
2	JS1	Jiangsu	Apodemus agrarius	KP970572	KP970560	KP896307
3	Aa17-7	South Korean	Apodemus agrarius	MH598503	MH598489	MH598475
4	Fuyuan-Aa-26	Heilongjiang	Apodemus agrarius	KJ857347	KJ857334	KJ857317
5	HTN-P88	Russia	Homo sapiens	MH251328	MH251329	MH251330
6	AYW89-15	Jiangxi	Apodemus agrarius	KY978755	KY978756	KY978757
7	GAW48-19	Jiangxi	Apodemus agrarius	MN985832	MN985833	MN985834
8	TJJ16	Tianjin	Rattus confucianus	AY839871	EU074672	KU215675
9	HV004	Hubei	Apodemus agrarius	JQ665906	JQ083394	JQ083393
10	Shashi11	Hubei	Apodemus agrarius	MN608059	MN608070	MN608082
11	84Fli	Shaanxi	Homo sapiens	AF366568	AF366569	AF336826
12	JNDX57	Shandong	Apodemus agrarius	KY639631	KY639541	/
13	Q32	Guizhou	Apodemus agrarius	AB027097	DQ371905	DQ371906
14	CGAa4P15	Guizhou	Apodemus agrarius	EF990914	EF990928	/
15	CGAa1011	Guizhou	Apodemus agrarius	EF990913	EF990927	/
16	CGRn93P8	Guizhou	Rattus norvegicus	EF990905	EF990919	/
17	LongQuan-Aa-11-744	Zhejiang	Apodemus agrarius	KC344243	KC344260	/
18	LongQuan-Aa-08-300	Zhejiang	Apodemus agrarius	JQ912708	JQ912814	/
19	ZLS6-11	Zhejiang	Apodemus agrarius	FJ753397	FJ753396	/
20	ZLS-12	Zhejiang	Apodemus agrarius	FJ753398	FJ753399	/
21	Z10	Zhejiang	Homo sapiens	AF184987	AF143675	AF189155
22	HTNV-HN2017/87	Henan	Homo sapiens	MN478388	/	/
23	SEOV (80-39)	South Korea	Rattus norvegicus	AY273791	S47716	X56492
24	PUUV (Sotkamo)	Germany	Myodes glareolus	MN832784	MN832783	MN832782
