# Supplementary material for: Isolation and characterization of genetic variants of Orthohantavirus hantanense from clinical cases of HFRS in Jiangxi Province, China
Source: PLoS Negl Trop Dis. 2024 Sep 5;18(9):e0012439. doi: 10.1371/journal.pntd.0012439 (PMC11376573; doi:10.1371/journal.pntd.0012439)
Supplement: S3 Table — (XLSX) [file pntd.0012439.s003.xlsx]

## Sheet: S3_Table
S3 Table. Detailed nucleotide identity and amino acid similarity between the isolates from patients and GAW48-19 from A. agrarius
Isolate	Nucleotide identity (%)			Amino acid identity (%)
	S	M	L	S	M	L
GAHu79/2021	98.6	99.3	99.1	99.7	99.8	99.7
JXGAHu80/2021	98.8	98.3	98.3	99.7	99.5	99.7
JXGAHu86/2021	95.3	95.6	95.2	99.5	99.2	99
JXGAHu88/2021	97.8	95.4	95.5	99.5	99.4	99.3
JXGAHu97/2021	98	97.8	96.9	99.7	99.2	99.5
JXGAHu98/2021	97.7	97.6	96.9	99.7	99.2	99.4
JXGAHu107/2021	98.8	98.4	98.6	99.7	99.7	99.8
JXGAHu111/2021	98.1	95.2	96.7	99.7	99.2	99.4
JXGAHu113/2021	97.9	98.4	96.8	99.7	99.6	99.5
JXGAHu118/2021	97.8	95.3	95.5	99.5	99.3	99.2
JXGAHu124/2021	97.7	95	96.6	99.5	99	99.3
JXGAHu126/2021	98.1	95.2	96.7	99.7	99.2	99.3
JXGAHu129/2021	97.8	94.9	96.7	99.7	99	99.3
JXGAHu197/2021	97.4	97.7	96.9	99.5	99.1	99.5
