# Supplementary material for: Isolation and characterization of genetic variants of Orthohantavirus hantanense from clinical cases of HFRS in Jiangxi Province, China
Source: PLoS Negl Trop Dis. 2024 Sep 5;18(9):e0012439. doi: 10.1371/journal.pntd.0012439 (PMC11376573; doi:10.1371/journal.pntd.0012439)
Supplement: S4 Table — (XLSX) [file pntd.0012439.s004.xlsx]

## Sheet: S4_Table
S4 Table. The specific amino acid mutations in epitopes of HTNVs in Jiangxi province, China
Epitope ID (IEDB)	Description	Starting Position	Ending Position	Variation position	Amino Acid Change	Protein	Cell Epitopes
http://www.iedb.org/epitope/568472	SMDNHQSL	64	71	71	L→V	GP	T
http://www.iedb.org/epitope/743887	LTNPLEEAQSIDLHI	691	705	700	S→G	GP	T
http://www.iedb.org/epitope/742696	AQSIDLHIEIEEQTI	698	712	700	S→G	GP	T
http://www.iedb.org/epitope/744754	TKDIDFDNLGENPCK	957	971	967	E→D	GP	T
http://www.iedb.org/epitope/744025	NLGENPCKIGLQTSS	964	978	967	E→D	GP	T
http://www.iedb.org/epitope/31132	KHLYVSLPNAQSSMK	175	189	179	V→L	NP	T
http://www.iedb.org/epitope/164302	NGIRKPKHLYVSLPN	169	183	179	V→L	NP	T
