# Supplementary material for: Isolation and characterization of genetic variants of Orthohantavirus hantanense from clinical cases of HFRS in Jiangxi Province, China
Source: PLoS Negl Trop Dis. 2024 Sep 5;18(9):e0012439. doi: 10.1371/journal.pntd.0012439 (PMC11376573; doi:10.1371/journal.pntd.0012439)
Supplement: S5 Table — (XLSX) [file pntd.0012439.s005.xlsx]

## Sheet: S5_Table
S5 Table. Recombinant event in the L segment in JXGAHu197/2021
Beginning	Ending	Major parent	Minor parent	Recombinant score	Methods tested recombinant events
4637	6493	JXGAHu98/2021	JXGAHu86/2021	0.678	GENECONV/BootScan/MaxChi/Chimaera/SiScan/3Seq
